# Supplementary material for: Structural Requirements for the Binding of a Peptide to Prohibitins on the Cell Surface of Monocytes/Macrophages
Source: Int J Mol Sci. 2022 Apr 13;23(8):4282. doi: 10.3390/ijms23084282 (PMC9029656; doi:10.3390/ijms23084282)
Supplement: Supplementary file 1 [file ijms-23-04282-s001.zip]

Archive with 1 entries (1 files):
- ijms-1596383-supplementary.pdf
